# Supplementary material for: On the Question of the Formation of Nitro-Functionalized 2,4-Pyrazole Analogs on the Basis of Nitrylimine Molecular Systems and 3,3,3-Trichloro-1-Nitroprop-1-Ene
Source: Molecules. 2022 Dec 1;27(23):8409. doi: 10.3390/molecules27238409 (PMC9739753; doi:10.3390/molecules27238409)
Supplement: Supplementary file 1 [file molecules-27-08409-s001.zip]

Archive with 1 entries (1 files):
- molecules-2071890-supplementary.pdf
